# Supplementary material for: Identification of Exhaled Metabolites Correlated with Respiratory Function and Clinical Features in Adult Patients with Cystic Fibrosis by Real-Time Proton Mass Spectrometry
Source: Biomolecules. 2024 Sep 21;14(9):1189. doi: 10.3390/biom14091189 (PMC11430581; doi:10.3390/biom14091189)
Supplement: Supplementary file 1 [file biomolecules-14-01189-s001.zip]

Archive with 1 entries (1 files):
- biomolecules-3205092-supplementary.pdf
